# Supplementary material for: Visualizing Conformational Space of Functional Biomolecular Complexes by Deep Manifold Learning
Source: Int J Mol Sci. 2022 Aug 9;23(16):8872. doi: 10.3390/ijms23168872 (PMC9408802; doi:10.3390/ijms23168872)
Supplement: Supplementary file 1 [file ijms-23-08872-s001.zip]

Archive with 14 entries (13 files):
- __MACOSX/._Supp
- __MACOSX/Supp/
- __MACOSX/Supp/._.DS_Store
- __MACOSX/Supp/._SI_Video_S1.mp4
- __MACOSX/Supp/._SI_Video_S2.mp4
- __MACOSX/Supp/._SI_Video_S3.mp4
- __MACOSX/Supp/._SI_Video_S4.mp4
- __MACOSX/Supp/._Supplementary_Information.pdf
- Supp/.DS_Store
- Supp/SI_Video_S1.mp4
- Supp/SI_Video_S2.mp4
- Supp/SI_Video_S3.mp4
- Supp/SI_Video_S4.mp4
- Supp/Supplementary_Information.pdf
